# Supplementary material for: Assessing key decisions for transcriptomic data integration in biochemical networks
Source: PLoS Comput Biol. 2019 Jul 19;15(7):e1007185. doi: 10.1371/journal.pcbi.1007185 (PMC6668847; doi:10.1371/journal.pcbi.1007185)
Supplement: S2 Table — (XLSX) [file pcbi.1007185.s003.xlsx]

## Sheet: Sheet1
Pathway	Tissue	References
Aminosugar metabolism	kidney	https://books.google.com/books?id=T87YBAAAQBAJ&pg=PA80&lpg=PA80&dq=aminosugar+metabolism+human+tissues&source=bl&ots=eMXtb9SBr4&sig=ACfU3U2fQu2dBKOCOIzj5jM4miXqgdrokA&hl=en&sa=X&ved=2ahUKEwjR-d_YvuzgAhWPJDQIHVvWD9MQ6AEwDHoECAgQAQ#v=onepage&q=aminosugar%20metabolism%20human%20tissues&f=false
Androgen and estrogen synthesis and metabolism	adipose tissue	https://www.ncbi.nlm.nih.gov/pmc/articles/PMC5227141/
Androgen and estrogen synthesis and metabolism	adrenal gland	https://www.ncbi.nlm.nih.gov/pmc/articles/PMC5227141/
Androgen and estrogen synthesis and metabolism	bone marrow	https://www.ncbi.nlm.nih.gov/pmc/articles/PMC5227141/
Androgen and estrogen synthesis and metabolism	brain	https://www.ncbi.nlm.nih.gov/pubmed/9472688
Androgen and estrogen synthesis and metabolism	skeletal muscle	https://www.ncbi.nlm.nih.gov/pubmed/22278942
Androgen and estrogen synthesis and metabolism	skin	https://www.ncbi.nlm.nih.gov/pmc/articles/PMC5227141/
Androgen and estrogen synthesis and metabolism	smooth muscle	https://www.ncbi.nlm.nih.gov/pubmed/10364566
Arachidonic acid metabolism	kidney	https://www.ncbi.nlm.nih.gov/pmc/articles/PMC3791982/
Arginine and Proline Metabolism	kidney	https://www.ncbi.nlm.nih.gov/pubmed/18806120
beta-Alanine metabolism	brain	https://www.sciencedirect.com/science/article/pii/0167483886901238?via%3Dihub
beta-Alanine metabolism	kidney	http://www.jbc.org/content/258/3/1591.long
beta-Alanine metabolism	liver	http://www.jbc.org/content/258/3/1591.long
beta-Alanine metabolism	pancreas	http://www.jbc.org/content/258/3/1591.long
Bile acid synthesis	liver	https://www.sciencedirect.com/science/article/pii/S147202990900071X
Butanoate metabolism	liver	http://diabetes.diabetesjournals.org/content/66/5/1405.long
Cholesterol metabolism	liver	https://www.sciencedirect.com/science/article/pii/S147202990900071X
Citric acid cycle	adipose tissue	https://www.ncbi.nlm.nih.gov/pmc/articles/PMC151572/
Citric acid cycle	adrenal gland	https://www.ncbi.nlm.nih.gov/pmc/articles/PMC151572/
Citric acid cycle	appendix	https://www.ncbi.nlm.nih.gov/pmc/articles/PMC151572/
Citric acid cycle	bone marrow	https://www.ncbi.nlm.nih.gov/pmc/articles/PMC151572/
Citric acid cycle	brain	https://www.ncbi.nlm.nih.gov/pmc/articles/PMC151572/
Citric acid cycle	colon	https://www.ncbi.nlm.nih.gov/pmc/articles/PMC151572/
Citric acid cycle	duodenum	https://www.ncbi.nlm.nih.gov/pmc/articles/PMC151572/
Citric acid cycle	endometrium	https://www.ncbi.nlm.nih.gov/pmc/articles/PMC151572/
Citric acid cycle	esophagus	https://www.ncbi.nlm.nih.gov/pmc/articles/PMC151572/
Citric acid cycle	fallopian tube	https://www.ncbi.nlm.nih.gov/pmc/articles/PMC151572/
Citric acid cycle	gallbladder	https://www.ncbi.nlm.nih.gov/pmc/articles/PMC151572/
Citric acid cycle	heart muscle	https://www.ncbi.nlm.nih.gov/pmc/articles/PMC151572/
Citric acid cycle	kidney	https://www.ncbi.nlm.nih.gov/pmc/articles/PMC151572/
Citric acid cycle	liver	https://www.ncbi.nlm.nih.gov/pmc/articles/PMC151572/
Citric acid cycle	lung	https://www.ncbi.nlm.nih.gov/pmc/articles/PMC151572/
Citric acid cycle	lymph node	https://www.ncbi.nlm.nih.gov/pmc/articles/PMC151572/
Citric acid cycle	ovary	https://www.ncbi.nlm.nih.gov/pmc/articles/PMC151572/
Citric acid cycle	pancreas	https://www.ncbi.nlm.nih.gov/pmc/articles/PMC151572/
Citric acid cycle	placenta	https://www.ncbi.nlm.nih.gov/pmc/articles/PMC151572/
Citric acid cycle	prostate	https://www.ncbi.nlm.nih.gov/pmc/articles/PMC151572/
Citric acid cycle	rectum	https://www.ncbi.nlm.nih.gov/pmc/articles/PMC151572/
Citric acid cycle	salivary gland	https://www.ncbi.nlm.nih.gov/pmc/articles/PMC151572/
Citric acid cycle	skeletal muscle	https://www.ncbi.nlm.nih.gov/pmc/articles/PMC151572/
Citric acid cycle	skin	https://www.ncbi.nlm.nih.gov/pmc/articles/PMC151572/
Citric acid cycle	small intestine	https://www.ncbi.nlm.nih.gov/pmc/articles/PMC151572/
Citric acid cycle	smooth muscle	https://www.ncbi.nlm.nih.gov/pmc/articles/PMC151572/
Citric acid cycle	spleen	https://www.ncbi.nlm.nih.gov/pmc/articles/PMC151572/
Citric acid cycle	stomach	https://www.ncbi.nlm.nih.gov/pmc/articles/PMC151572/
Citric acid cycle	testis	https://www.ncbi.nlm.nih.gov/pmc/articles/PMC151572/
Citric acid cycle	thyroid gland	https://www.ncbi.nlm.nih.gov/pmc/articles/PMC151572/
Citric acid cycle	tonsil	https://www.ncbi.nlm.nih.gov/pmc/articles/PMC151572/
Citric acid cycle	urinary bladder	https://www.ncbi.nlm.nih.gov/pmc/articles/PMC151572/
Cysteine Metabolism	liver	https://link.springer.com/article/10.1023/B:NERE.0000010438.40376.c9
Fatty acid oxidation	adipose tissue	https://www.ncbi.nlm.nih.gov/pmc/articles/PMC5784326/
Fatty acid oxidation	small intestine	https://www.ncbi.nlm.nih.gov/pubmed/18235139
Fatty acid oxidation	heart muscle	https://www.annualreviews.org/doi/pdf/10.1146/annurev-physiol-021115-105045
Fatty acid oxidation	skeletal muscle	https://www.annualreviews.org/doi/pdf/10.1146/annurev-physiol-021115-105045
Fatty acid oxidation	smooth muscle	https://www.annualreviews.org/doi/pdf/10.1146/annurev-physiol-021115-105045
Fatty acid oxidation	liver	https://www.annualreviews.org/doi/pdf/10.1146/annurev-physiol-021115-105045
Fatty acid oxidation	kidney	https://www.annualreviews.org/doi/pdf/10.1146/annurev-physiol-021115-105045
Fatty acid oxidation	brain	https://www.ncbi.nlm.nih.gov/pubmed/28065757
Folate metabolism	skin	https://link.springer.com/chapter/10.1007/978-94-007-2199-9_10
Glutamate metabolism	brain	https://www.ncbi.nlm.nih.gov/pubmed/25236722
Glutamate metabolism	liver	https://www.sciencedirect.com/science/article/pii/S147202990900071X
Glycerophospholipid metabolism	adipose tissue	https://www.ncbi.nlm.nih.gov/pmc/articles/PMC2633634/
Glycolysis/gluconeogenesis	brain	https://www.physiology.org/doi/full/10.1152/ajpendo.90563.2008
Glycolysis/gluconeogenesis	liver	https://www.sciencedirect.com/science/article/pii/S147202990900071X
Glycolysis/gluconeogenesis	adipose tissue	https://www.sciencedirect.com/science/article/pii/S0006291X1201978X
Glycolysis/gluconeogenesis	adrenal gland	https://www.sciencedirect.com/science/article/pii/S0006291X1201978X
Glycolysis/gluconeogenesis	appendix	https://www.sciencedirect.com/science/article/pii/S0006291X1201978X
Glycolysis/gluconeogenesis	bone marrow	https://www.sciencedirect.com/science/article/pii/S0006291X1201978X
Glycolysis/gluconeogenesis	brain	https://www.physiology.org/doi/full/10.1152/ajpendo.90563.2008
Glycolysis/gluconeogenesis	colon	https://www.sciencedirect.com/science/article/pii/S0006291X1201978X
Glycolysis/gluconeogenesis	duodenum	https://www.sciencedirect.com/science/article/pii/S0006291X1201978X
Glycolysis/gluconeogenesis	endometrium	https://www.sciencedirect.com/science/article/pii/S0006291X1201978X
Glycolysis/gluconeogenesis	esophagus	https://www.sciencedirect.com/science/article/pii/S0006291X1201978X
Glycolysis/gluconeogenesis	fallopian tube	https://www.sciencedirect.com/science/article/pii/S0006291X1201978X
Glycolysis/gluconeogenesis	gallbladder	https://www.sciencedirect.com/science/article/pii/S0006291X1201978X
Glycolysis/gluconeogenesis	heart muscle	https://www.sciencedirect.com/science/article/pii/S0006291X1201978X
Glycolysis/gluconeogenesis	kidney	https://www.sciencedirect.com/science/article/pii/S0006291X1201978X
Glycolysis/gluconeogenesis	liver	https://www.sciencedirect.com/science/article/pii/S147202990900071X
Glycolysis/gluconeogenesis	lung	https://www.sciencedirect.com/science/article/pii/S0006291X1201978X
Glycolysis/gluconeogenesis	lymph node	https://www.sciencedirect.com/science/article/pii/S0006291X1201978X
Glycolysis/gluconeogenesis	ovary	https://www.sciencedirect.com/science/article/pii/S0006291X1201978X
Glycolysis/gluconeogenesis	pancreas	https://www.sciencedirect.com/science/article/pii/S0006291X1201978X
Glycolysis/gluconeogenesis	placenta	https://www.sciencedirect.com/science/article/pii/S0006291X1201978X
Glycolysis/gluconeogenesis	prostate	https://www.sciencedirect.com/science/article/pii/S0006291X1201978X
Glycolysis/gluconeogenesis	rectum	https://www.sciencedirect.com/science/article/pii/S0006291X1201978X
Glycolysis/gluconeogenesis	salivary gland	https://www.sciencedirect.com/science/article/pii/S0006291X1201978X
Glycolysis/gluconeogenesis	skeletal muscle	https://www.sciencedirect.com/science/article/pii/S0006291X1201978X
Glycolysis/gluconeogenesis	skin	https://www.sciencedirect.com/science/article/pii/S0006291X1201978X
Glycolysis/gluconeogenesis	small intestine	http://www.jbc.org/content/279/43/44231
Glycolysis/gluconeogenesis	smooth muscle	https://www.sciencedirect.com/science/article/pii/S0006291X1201978X
Glycolysis/gluconeogenesis	spleen	https://www.sciencedirect.com/science/article/pii/S0006291X1201978X
Glycolysis/gluconeogenesis	stomach	https://www.sciencedirect.com/science/article/pii/S0006291X1201978X
Glycolysis/gluconeogenesis	testis	https://www.sciencedirect.com/science/article/pii/S0006291X1201978X
Glycolysis/gluconeogenesis	thyroid gland	https://www.sciencedirect.com/science/article/pii/S0006291X1201978X
Glycolysis/gluconeogenesis	tonsil	https://www.sciencedirect.com/science/article/pii/S0006291X1201978X
Glycolysis/gluconeogenesis	urinary bladder	https://www.sciencedirect.com/science/article/pii/S0006291X1201978X
Glyoxylate and dicarboxylate metabolism	liver	https://www.ncbi.nlm.nih.gov/pubmed/1456449
Heme synthesis	bone marrow	https://www.ncbi.nlm.nih.gov/pubmed/9526800
Heme synthesis	liver	https://www.ncbi.nlm.nih.gov/pubmed/9526800
Pentose phosphate pathway	adipose tissue	https://www.ncbi.nlm.nih.gov/pmc/articles/PMC4470864/
Pentose phosphate pathway	adrenal gland	https://www.ncbi.nlm.nih.gov/pmc/articles/PMC4470864/
Pentose phosphate pathway	appendix	https://www.ncbi.nlm.nih.gov/pmc/articles/PMC4470864/
Pentose phosphate pathway	bone marrow	https://www.ncbi.nlm.nih.gov/pmc/articles/PMC4470864/
Pentose phosphate pathway	brain	https://www.ncbi.nlm.nih.gov/pmc/articles/PMC4470864/
Pentose phosphate pathway	colon	https://www.ncbi.nlm.nih.gov/pmc/articles/PMC4470864/
Pentose phosphate pathway	duodenum	https://www.ncbi.nlm.nih.gov/pmc/articles/PMC4470864/
Pentose phosphate pathway	endometrium	https://www.ncbi.nlm.nih.gov/pmc/articles/PMC4470864/
Pentose phosphate pathway	esophagus	https://www.ncbi.nlm.nih.gov/pmc/articles/PMC4470864/
Pentose phosphate pathway	fallopian tube	https://www.ncbi.nlm.nih.gov/pmc/articles/PMC4470864/
Pentose phosphate pathway	gallbladder	https://www.ncbi.nlm.nih.gov/pmc/articles/PMC4470864/
Pentose phosphate pathway	heart muscle	https://www.ncbi.nlm.nih.gov/pmc/articles/PMC4470864/
Pentose phosphate pathway	kidney	https://www.ncbi.nlm.nih.gov/pmc/articles/PMC4470864/
Pentose phosphate pathway	liver	https://www.ncbi.nlm.nih.gov/pmc/articles/PMC4470864/
Pentose phosphate pathway	lung	https://www.ncbi.nlm.nih.gov/pmc/articles/PMC4470864/
Pentose phosphate pathway	lymph node	https://www.ncbi.nlm.nih.gov/pmc/articles/PMC4470864/
Pentose phosphate pathway	ovary	https://www.ncbi.nlm.nih.gov/pmc/articles/PMC4470864/
Pentose phosphate pathway	pancreas	https://www.ncbi.nlm.nih.gov/pmc/articles/PMC4470864/
Pentose phosphate pathway	placenta	https://www.ncbi.nlm.nih.gov/pmc/articles/PMC4470864/
Pentose phosphate pathway	prostate	https://www.ncbi.nlm.nih.gov/pmc/articles/PMC4470864/
Pentose phosphate pathway	rectum	https://www.ncbi.nlm.nih.gov/pmc/articles/PMC4470864/
Pentose phosphate pathway	salivary gland	https://www.ncbi.nlm.nih.gov/pmc/articles/PMC4470864/
Pentose phosphate pathway	skeletal muscle	https://www.ncbi.nlm.nih.gov/pmc/articles/PMC4470864/
Pentose phosphate pathway	skin	https://www.ncbi.nlm.nih.gov/pmc/articles/PMC4470864/
Pentose phosphate pathway	small intestine	https://www.ncbi.nlm.nih.gov/pmc/articles/PMC4470864/
Pentose phosphate pathway	smooth muscle	https://www.ncbi.nlm.nih.gov/pmc/articles/PMC4470864/
Pentose phosphate pathway	spleen	https://www.ncbi.nlm.nih.gov/pmc/articles/PMC4470864/
Pentose phosphate pathway	stomach	https://www.ncbi.nlm.nih.gov/pmc/articles/PMC4470864/
Pentose phosphate pathway	testis	https://www.ncbi.nlm.nih.gov/pmc/articles/PMC4470864/
Pentose phosphate pathway	thyroid gland	https://www.ncbi.nlm.nih.gov/pmc/articles/PMC4470864/
Pentose phosphate pathway	tonsil	https://www.ncbi.nlm.nih.gov/pmc/articles/PMC4470864/
Pentose phosphate pathway	urinary bladder	https://www.ncbi.nlm.nih.gov/pmc/articles/PMC4470864/
Phenylalanine metabolism	kidney	https://www.ncbi.nlm.nih.gov/pubmed/17513431
Phosphatidylinositol phosphate metabolism	liver	https://www.sciencedirect.com/science/article/pii/S147202990900071X
Selenoamino acid metabolism	adrenal gland	https://www.ncbi.nlm.nih.gov/pubmed/1483038
Selenoamino acid metabolism	heart muscle	https://www.ncbi.nlm.nih.gov/pubmed/1483038
Selenoamino acid metabolism	kidney	https://www.ncbi.nlm.nih.gov/pubmed/1483038
Selenoamino acid metabolism	liver	https://www.ncbi.nlm.nih.gov/pubmed/1483038
Sphingolipid metabolism	liver	https://www.sciencedirect.com/science/article/pii/S147202990900071X
Squalene and cholesterol synthesis	liver	https://www.sciencedirect.com/science/article/pii/S147202990900071X
Tetrahydrobiopterin metabolism	liver	https://www.ncbi.nlm.nih.gov/pubmed/23649519
Tetrahydrobiopterin metabolism	small intestine	https://www.ncbi.nlm.nih.gov/pubmed/19031009
Triacylglycerol synthesis	adipose tissue	https://www.ncbi.nlm.nih.gov/pmc/articles/PMC2633634/
Tyrosine metabolism	small intestine	https://www.sciencedirect.com/topics/neuroscience/tyrosine
Vitamin B2 metabolism	small intestine	https://www.ncbi.nlm.nih.gov/pmc/articles/PMC4049159/
Vitamin B6 metabolism	colon	http://cebp.aacrjournals.org/content/17/1/171
Vitamin B6 metabolism	liver	https://www.ncbi.nlm.nih.gov/pubmed/2192606
Vitamin B6 metabolism	rectum	http://cebp.aacrjournals.org/content/17/1/171
Vitamin B6 metabolism	small intestine	https://www.ncbi.nlm.nih.gov/pubmed/23342087
Xenobiotics metabolism	esophagus	https://www.ncbi.nlm.nih.gov/pubmed/9600353
Xenobiotics metabolism	kidney	https://www.ncbi.nlm.nih.gov/pmc/articles/PMC3791982/
Xenobiotics metabolism	liver	https://www.ncbi.nlm.nih.gov/pmc/articles/PMC3068531/
Xenobiotics metabolism	pancreas	https://www.ncbi.nlm.nih.gov/pubmed/12435863
Xenobiotics metabolism	skin	https://www.ncbi.nlm.nih.gov/pubmed/18058329
Xenobiotics metabolism	small intestine	http://dmd.aspetjournals.org/content/31/12/1520
