# Supplementary material for: Assessing key decisions for transcriptomic data integration in biochemical networks
Source: PLoS Comput Biol. 2019 Jul 19;15(7):e1007185. doi: 10.1371/journal.pcbi.1007185 (PMC6668847; doi:10.1371/journal.pcbi.1007185)
Supplement: S3 Table — (XLSX) [file pcbi.1007185.s004.xlsx]

## Sheet: Sheet1
Gene symbols	Full Name	Entrez ID
ABO	alpha 1-3-galactosyltransferase	28
GUCY1B2	guanylate cyclase 1 soluble subunit beta 2	2974
NME4	NME/NM23 nucleoside diphosphate kinase 4	4833
SRD5A2	steroid 5 alpha-reductase 2	6716
GALNT4	polypeptide N-acetylgalactosaminyltransferase 4	8693
ATP5MF	ATP synthase membrane subunit f	9551
SLC38A3	solute carrier family 38 member 3	10991
B4GAT1	beta-1,4-glucuronyltransferase 1	11041
CYP4F8	cytochrome P450 family 4 subfamily F member 8	11283
TPSB2	tryptase beta 2	64499
